# Supplementary material for: A four-locus phylogeny of rib-stiped cupulate species of Helvella (Helvellaceae, Pezizales) with discovery of three new species
Source: MycoKeys. 2019 Oct 31;60:45–67. doi: 10.3897/mycokeys.60.38186 (PMC6838221; doi:10.3897/mycokeys.60.38186)
Supplement: XML Treatment for Helvella acetabuloides [file mycokeys.60.38186-treatment1.xml]

<!DOCTYPE tp:taxon-treatment
  PUBLIC "-//TaxonX//DTD Taxonomic Treatment Publishing DTD v0 20100105//EN" "tax-treatment-NSO.dtd">
<tp:taxon-treatment xmlns:tp="http://www.plazi.org/taxpub"><tp:treatment-meta><kwd-group><label>Taxon classification</label><kwd><named-content xmlns:xlink="http://www.w3.org/1999/xlink" content-type="kingdom">Fungi</named-content></kwd><kwd><named-content xmlns:xlink="http://www.w3.org/1999/xlink" content-type="order">Pezizales</named-content></kwd><kwd><named-content xmlns:xlink="http://www.w3.org/1999/xlink" content-type="family">Helvellaceae</named-content></kwd></kwd-group><mixed-citation publication-type="journal"><person-group><name><surname>Wang</surname><given-names>Xin-Cun</given-names></name><name><surname>Liu</surname><given-names>Tie-Zhi</given-names></name><name><surname>Chen</surname><given-names>Shuang-Lin</given-names></name><name><surname>Li</surname><given-names>Yi</given-names></name><name><surname>Zhuang</surname><given-names>Wen-Ying</given-names></name></person-group><article-title>A four-locus phylogeny of rib-stiped cupulate species of <italic><tp:taxon-name><tp:taxon-name-part taxon-name-part-type="genus" reg="Helvella">Helvella</tp:taxon-name-part></tp:taxon-name></italic> (<tp:taxon-name><tp:taxon-name-part taxon-name-part-type="family">Helvellaceae</tp:taxon-name-part></tp:taxon-name>, <tp:taxon-name><tp:taxon-name-part taxon-name-part-type="order">Pezizales</tp:taxon-name-part></tp:taxon-name>) with discovery of three new species</article-title><source>MycoKeys</source><day>31</day><month>10</month><year>2019</year><volume>60</volume><fpage>45</fpage><lpage>67</lpage><pub-id pub-id-type="doi">10.3897/mycokeys.60.38186</pub-id></mixed-citation></tp:treatment-meta><tp:nomenclature><tp:taxon-name><object-id xmlns:xlink="http://www.w3.org/1999/xlink" content-type="arpha" xlink:type="simple">325488B8-66BA-5A9C-9FFE-655038853D58</object-id>
              <tp:taxon-name-part taxon-name-part-type="genus" reg="Helvella">Helvella</tp:taxon-name-part>
              <tp:taxon-name-part taxon-name-part-type="species" reg="acetabuloides">acetabuloides</tp:taxon-name-part>
            </tp:taxon-name><tp:taxon-authority>X.C. Wang &amp; W.Y. Zhuang</tp:taxon-authority><tp:taxon-status xmlns:xlink="http://www.w3.org/1999/xlink" xlink:type="simple">sp. nov.</tp:taxon-status><xref ref-type="fig" rid="F3">Figure 3a–d</xref></tp:nomenclature><tp:treatment-sec sec-type="Holotype" id="SECID0EQFBK"><title>Holotype.</title><p>CHINA. Inner Mongolia Autonomous Region, Chifeng City, Harqin Banner, Shijia Town, Toudaoyingzi Village, <named-content xmlns:xlink="http://www.w3.org/1999/xlink" content-type="dwc:verbatimCoordinates" xlink:type="simple"><named-content content-type="geo-json" specific-use="{&#34;type&#34;:&#34;Point&#34;,&#34;coordinates&#34;:[119.016944,41.888889]}" id="NCID0EZFBK" xlink:type="simple">41°53'20"N, 119°1'1"E</named-content></named-content>, on the ground under <italic><tp:taxon-name><tp:taxon-name-part taxon-name-part-type="genus" reg="Ostryopsis">Ostryopsis</tp:taxon-name-part> <tp:taxon-name-part taxon-name-part-type="species" reg="davidiana">davidiana</tp:taxon-name-part></tp:taxon-name></italic> Decne., 8 Aug 2002, T.Z. Liu &amp; T.H. Liu, <named-content xmlns:xlink="http://www.w3.org/1999/xlink" content-type="dwc:institutional_code" xlink:type="simple">HMAS</named-content> 279703 (= CFSZ 2044).</p></tp:treatment-sec><tp:treatment-sec sec-type="etymology" id="SECID0EOGBK"><title>Etymology.</title><p>The species epithet refers to its similarity to <italic><tp:taxon-name><tp:taxon-name-part taxon-name-part-type="genus" reg="Helvella">H.</tp:taxon-name-part> <tp:taxon-name-part taxon-name-part-type="species" reg="acetabulum">acetabulum</tp:taxon-name-part></tp:taxon-name></italic>.</p></tp:treatment-sec><tp:treatment-sec sec-type="description" id="SECID0E6GBK"><title>Description.</title><p>Apothecia stipitate to subsessile, cupulate, margin undulate, involute or revolute, 2.2–4.8 cm high and 2.5–4 cm diam. when dry; hymenium dull brown to reddish-brown when dry, receptacle surface light brown to brown when dry, glabrous; stipe terete or flattened, buff, light yellowish-brown to brown, surface ribbed, 0.5–3 × 0.4–1.3 cm, typically fluted with sharp-edged or rarely blunt ribs, ribs branching at the upper half of receptacle surface, reaching to the edge or ending 1–2 mm from the edge. Ectal excipulum of <italic>textura angularis</italic>, 75–100 µm thick, cells hyaline, outer cells arranged in chains, 16–21.5 × 7–8 µm. Medullary excipulum of <italic>textura intricata</italic>, 180–220 µm thick, hyphae hyaline. Asci subcylindrical, tapering and with crozier at base, 8-spored, 235–280 × 15–20 µm. Paraphyses filiform with apical portion very slightly enlarged, septate, hyaline, 4.5–5.5 µm wide at apex and 4–4.5 µm below. Ascospores ellipsoidal, hyaline, smooth, uniguttulate, 14–20 × 10–14.5 µm, median 16.2 × 12.3 µm, Q = 1.2–1.55, median 1.375, n = 50.</p></tp:treatment-sec><tp:treatment-sec sec-type="Additional specimen examined" id="SECID0EJHBK"><title>Additional specimen examined.</title><p>CHINA. Shaanxi Province, Baoji City, Taibai County, Mt. Taibai, <named-content xmlns:xlink="http://www.w3.org/1999/xlink" content-type="dwc:verbatimCoordinates" xlink:type="simple"><named-content content-type="geo-json" specific-use="{&#34;type&#34;:&#34;Point&#34;,&#34;coordinates&#34;:[107.425833,34.031389]}" id="NCID0ESHBK" xlink:type="simple">34°1'53"N, 107°25'33"E</named-content></named-content>, alt. 2270 m, on the ground in broad-leaf forest, 26 Jun 1958, J.H. Yu 106, <named-content xmlns:xlink="http://www.w3.org/1999/xlink" content-type="dwc:institutional_code" xlink:type="simple">HMAS</named-content> 23842.</p></tp:treatment-sec><tp:treatment-sec sec-type="notes" id="SECID0E3HBK"><title>Notes.</title><p><italic><tp:taxon-name><tp:taxon-name-part taxon-name-part-type="genus" reg="Helvella">Helvella</tp:taxon-name-part> <tp:taxon-name-part taxon-name-part-type="species" reg="acetabuloides">acetabuloides</tp:taxon-name-part></tp:taxon-name></italic> is nested with <italic><tp:taxon-name><tp:taxon-name-part taxon-name-part-type="genus" reg="Helvella">H.</tp:taxon-name-part> <tp:taxon-name-part taxon-name-part-type="species" reg="acetabulum">acetabulum</tp:taxon-name-part></tp:taxon-name></italic>, <italic><tp:taxon-name><tp:taxon-name-part taxon-name-part-type="genus" reg="Helvella">H.</tp:taxon-name-part> <tp:taxon-name-part taxon-name-part-type="species" reg="arctoalpina">arctoalpina</tp:taxon-name-part></tp:taxon-name></italic>, <italic><tp:taxon-name><tp:taxon-name-part taxon-name-part-type="genus" reg="Helvella">H.</tp:taxon-name-part> <tp:taxon-name-part taxon-name-part-type="species" reg="costata">costata</tp:taxon-name-part></tp:taxon-name></italic> and <italic><tp:taxon-name><tp:taxon-name-part taxon-name-part-type="genus" reg="Helvella">H.</tp:taxon-name-part> <tp:taxon-name-part taxon-name-part-type="species" reg="sichuanensis">sichuanensis</tp:taxon-name-part></tp:taxon-name></italic> in Clade 3 (Figure <xref ref-type="fig" rid="F1">1</xref>). Its hymenium is reddish-brown when dry and different from that of <italic><tp:taxon-name><tp:taxon-name-part taxon-name-part-type="genus" reg="Helvella">H.</tp:taxon-name-part> <tp:taxon-name-part taxon-name-part-type="species" reg="acetabulum">acetabulum</tp:taxon-name-part></tp:taxon-name></italic> (brown when dry) and those of <italic><tp:taxon-name><tp:taxon-name-part taxon-name-part-type="genus" reg="Helvella">H.</tp:taxon-name-part> <tp:taxon-name-part taxon-name-part-type="species" reg="arctoalpina">arctoalpina</tp:taxon-name-part></tp:taxon-name></italic> and <italic><tp:taxon-name><tp:taxon-name-part taxon-name-part-type="genus" reg="Helvella">H.</tp:taxon-name-part> <tp:taxon-name-part taxon-name-part-type="species" reg="sichuanensis">sichuanensis</tp:taxon-name-part></tp:taxon-name></italic> (black when dry, <xref ref-type="bibr" rid="B16">Harmaja 1977b</xref>). The two specimens cited are identical in sequences of <italic>Hsp90</italic>. <italic><tp:taxon-name><tp:taxon-name-part taxon-name-part-type="genus" reg="Helvella">Helvella</tp:taxon-name-part> <tp:taxon-name-part taxon-name-part-type="species" reg="acetabuloides">acetabuloides</tp:taxon-name-part></tp:taxon-name></italic> differs from <italic><tp:taxon-name><tp:taxon-name-part taxon-name-part-type="genus" reg="Helvella">H.</tp:taxon-name-part> <tp:taxon-name-part taxon-name-part-type="species" reg="acetabulum">acetabulum</tp:taxon-name-part></tp:taxon-name></italic> in 6 bp for Hsp90 (H410, epitype), 14 bp for ITS2 (<named-content xmlns:xlink="http://www.w3.org/1999/xlink" content-type="dwc:institutional_code" xlink:type="simple">HMAS</named-content> 243823) and 17 bp for <abbrev xmlns:xlink="http://www.w3.org/1999/xlink" xlink:title="translation elongation factor 1-α" id="ABBRID0E6LBK" xlink:type="simple">TEF1</abbrev> (H133). It is distinguished from <italic><tp:taxon-name><tp:taxon-name-part taxon-name-part-type="genus" reg="Helvella">H.</tp:taxon-name-part> <tp:taxon-name-part taxon-name-part-type="species" reg="arctoalpina">arctoalpina</tp:taxon-name-part></tp:taxon-name></italic> in 2 bp of Hsp90 (H293, holotype) and 11 bp of <abbrev xmlns:xlink="http://www.w3.org/1999/xlink" xlink:title="translation elongation factor 1-α" id="ABBRID0EOMBK" xlink:type="simple">TEF1</abbrev> (H033), from <italic><tp:taxon-name><tp:taxon-name-part taxon-name-part-type="genus" reg="Helvella">H.</tp:taxon-name-part> <tp:taxon-name-part taxon-name-part-type="species" reg="costata">costata</tp:taxon-name-part></tp:taxon-name></italic> in 3 bp of Hsp90. It differs from <italic><tp:taxon-name><tp:taxon-name-part taxon-name-part-type="genus" reg="Helvella">H.</tp:taxon-name-part> <tp:taxon-name-part taxon-name-part-type="species" reg="sichuanensis">sichuanensis</tp:taxon-name-part></tp:taxon-name></italic> in 1 bp of Hsp90, 20 bp of ITS2 and 11 bp of <abbrev xmlns:xlink="http://www.w3.org/1999/xlink" xlink:title="translation elongation factor 1-α" id="ABBRID0EINBK" xlink:type="simple">TEF1</abbrev>. PCR amplification of <abbrev xmlns:xlink="http://www.w3.org/1999/xlink" xlink:title="large subunit ribosomal DNA" id="ABBRID0EMNBK" xlink:type="simple">LSU</abbrev> failed.</p><fig id="F3" position="float" orientation="portrait"><object-id xmlns:xlink="http://www.w3.org/1999/xlink" content-type="doi" xlink:type="simple">10.3897/mycokeys.60.38186.figure3</object-id><object-id xmlns:xlink="http://www.w3.org/1999/xlink" content-type="arpha" xlink:type="simple">B4AF90B3-5DDA-50B1-91E1-3390E4D0CA58</object-id><label>Figure 3.</label><caption><p><bold>a–d</bold><italic><tp:taxon-name><tp:taxon-name-part taxon-name-part-type="genus" reg="Helvella">Helvella</tp:taxon-name-part> <tp:taxon-name-part taxon-name-part-type="species" reg="acetabuloides">acetabuloides</tp:taxon-name-part></tp:taxon-name></italic>: <bold>a</bold> mature apothecia when dry (CFSZ 2044) <bold>b</bold> asci (<named-content xmlns:xlink="http://www.w3.org/1999/xlink" content-type="dwc:institutional_code" xlink:type="simple">HMAS</named-content> 23842) <bold>c, d</bold> ascospores in ascus (c: CFSZ 2044, d: <named-content xmlns:xlink="http://www.w3.org/1999/xlink" content-type="dwc:institutional_code" xlink:type="simple">HMAS</named-content> 23842) <bold>e–g</bold><italic><tp:taxon-name><tp:taxon-name-part taxon-name-part-type="genus" reg="Helvella">Helvella</tp:taxon-name-part> <tp:taxon-name-part taxon-name-part-type="species" reg="sichuanensis">sichuanensis</tp:taxon-name-part></tp:taxon-name></italic> (<named-content xmlns:xlink="http://www.w3.org/1999/xlink" content-type="dwc:institutional_code" xlink:type="simple">HMAS</named-content> 254610): <bold>e</bold> mature apothecia when dry <bold>f</bold> mature apothecia when fresh <bold>g</bold> ascospores in asci <bold>h–k</bold><italic><tp:taxon-name><tp:taxon-name-part taxon-name-part-type="genus" reg="Helvella">Helvella</tp:taxon-name-part> <tp:taxon-name-part taxon-name-part-type="species" reg="tianshanensis">tianshanensis</tp:taxon-name-part></tp:taxon-name></italic> (<named-content xmlns:xlink="http://www.w3.org/1999/xlink" content-type="dwc:institutional_code" xlink:type="simple">HMAS</named-content> 86040): <bold>h, i</bold> Mature apothecium when dry <bold>j</bold> asci <bold>k</bold> ascospores in ascus. Scale bars: 1 cm (<bold>a, e</bold>); 0.75 cm (<bold>h, i</bold>); 50 μm (<bold>b, g, j</bold>); 20 μm (<bold>c, d, k</bold>).</p></caption><graphic xmlns:xlink="http://www.w3.org/1999/xlink" xlink:href="mycokeys-60-045-g003.jpg" position="float" orientation="portrait" xlink:type="simple" id="oo_352439.jpg"><uri content-type="original_file" xlink:type="simple">https://binary.pensoft.net/fig/352439</uri></graphic></fig></tp:treatment-sec><tp:treatment-sec><!--Section generated to contain objects referenced in tp:taxon-treatment.--><fig id="F1" position="float" orientation="portrait"><object-id xmlns:xlink="http://www.w3.org/1999/xlink" content-type="doi" xlink:type="simple">10.3897/mycokeys.60.38186.figure1</object-id><object-id xmlns:xlink="http://www.w3.org/1999/xlink" content-type="arpha" xlink:type="simple">721A53A0-30B8-53E0-91AA-3BA492D26CDB</object-id><label>Figure 1.</label><caption><p>Bayesian phylogenetic tree of <italic><tp:taxon-name><tp:taxon-name-part taxon-name-part-type="genus" reg="Helvella">Helvella</tp:taxon-name-part></tp:taxon-name></italic> and <italic><tp:taxon-name><tp:taxon-name-part taxon-name-part-type="genus" reg="Dissingia">Dissingia</tp:taxon-name-part></tp:taxon-name></italic> inferred from combined Hsp90, ITS2, <abbrev xmlns:xlink="http://www.w3.org/1999/xlink" xlink:title="large subunit ribosomal DNA" id="ABBRID0E4ZAK" xlink:type="simple">LSU</abbrev> and <abbrev xmlns:xlink="http://www.w3.org/1999/xlink" xlink:title="translation elongation factor 1-α" id="ABBRID0EB1AK" xlink:type="simple">TEF1</abbrev> dataset. Posterior probability values ≥ 0.90 (left) and bootstrap values ≥ 70% (right) are indicated at nodes.</p></caption><graphic xmlns:xlink="http://www.w3.org/1999/xlink" xlink:href="mycokeys-60-045-g001.jpg" position="float" orientation="portrait" xlink:type="simple" id="oo_352437.jpg"><uri content-type="original_file" xlink:type="simple">https://binary.pensoft.net/fig/352437</uri></graphic></fig></tp:treatment-sec><ref-list><ref id="B16"><mixed-citation xmlns:xlink="http://www.w3.org/1999/xlink" xlink:type="simple"><person-group><name name-style="western"><surname>Harmaja</surname><given-names>H</given-names></name></person-group> (<year>1977b</year>) <article-title>A revision of the <italic><tp:taxon-name><tp:taxon-name-part taxon-name-part-type="genus">Helvella</tp:taxon-name-part> <tp:taxon-name-part taxon-name-part-type="species">acetabulum</tp:taxon-name-part></tp:taxon-name></italic> group (<tp:taxon-name><tp:taxon-name-part taxon-name-part-type="order">Pezizales</tp:taxon-name-part></tp:taxon-name>) in Fennoscandia.</article-title><source>Karstenia</source><volume>17</volume>: <fpage>45</fpage>–<lpage>48</lpage>. <ext-link xlink:type="simple" ext-link-type="doi" xlink:href="10.29203/ka.1977.124">https://doi.org/10.29203/ka.1977.124</ext-link></mixed-citation></ref></ref-list></tp:taxon-treatment>
