# Supplementary material for: A four-locus phylogeny of rib-stiped cupulate species of Helvella (Helvellaceae, Pezizales) with discovery of three new species
Source: MycoKeys. 2019 Oct 31;60:45–67. doi: 10.3897/mycokeys.60.38186 (PMC6838221; doi:10.3897/mycokeys.60.38186)
Supplement: XML Treatment for Helvella sichuanensis [file mycokeys.60.38186-treatment2.xml]

<!DOCTYPE tp:taxon-treatment
  PUBLIC "-//TaxonX//DTD Taxonomic Treatment Publishing DTD v0 20100105//EN" "tax-treatment-NSO.dtd">
<tp:taxon-treatment xmlns:tp="http://www.plazi.org/taxpub"><tp:treatment-meta><kwd-group><label>Taxon classification</label><kwd><named-content xmlns:xlink="http://www.w3.org/1999/xlink" content-type="kingdom">Fungi</named-content></kwd><kwd><named-content xmlns:xlink="http://www.w3.org/1999/xlink" content-type="order">Pezizales</named-content></kwd><kwd><named-content xmlns:xlink="http://www.w3.org/1999/xlink" content-type="family">Helvellaceae</named-content></kwd></kwd-group><mixed-citation publication-type="journal"><person-group><name><surname>Wang</surname><given-names>Xin-Cun</given-names></name><name><surname>Liu</surname><given-names>Tie-Zhi</given-names></name><name><surname>Chen</surname><given-names>Shuang-Lin</given-names></name><name><surname>Li</surname><given-names>Yi</given-names></name><name><surname>Zhuang</surname><given-names>Wen-Ying</given-names></name></person-group><article-title>A four-locus phylogeny of rib-stiped cupulate species of <italic><tp:taxon-name><tp:taxon-name-part taxon-name-part-type="genus" reg="Helvella">Helvella</tp:taxon-name-part></tp:taxon-name></italic> (<tp:taxon-name><tp:taxon-name-part taxon-name-part-type="family">Helvellaceae</tp:taxon-name-part></tp:taxon-name>, <tp:taxon-name><tp:taxon-name-part taxon-name-part-type="order">Pezizales</tp:taxon-name-part></tp:taxon-name>) with discovery of three new species</article-title><source>MycoKeys</source><day>31</day><month>10</month><year>2019</year><volume>60</volume><fpage>45</fpage><lpage>67</lpage><pub-id pub-id-type="doi">10.3897/mycokeys.60.38186</pub-id></mixed-citation></tp:treatment-meta><tp:nomenclature><tp:taxon-name><object-id xmlns:xlink="http://www.w3.org/1999/xlink" content-type="arpha" xlink:type="simple">B26640F5-749E-5827-9B98-508F5CAF8DE7</object-id>
              <tp:taxon-name-part taxon-name-part-type="genus" reg="Helvella">Helvella</tp:taxon-name-part>
              <tp:taxon-name-part taxon-name-part-type="species" reg="sichuanensis">sichuanensis</tp:taxon-name-part>
            </tp:taxon-name><tp:taxon-authority>X.C. Wang &amp; W.Y. Zhuang</tp:taxon-authority><tp:taxon-status xmlns:xlink="http://www.w3.org/1999/xlink" xlink:type="simple">sp. nov.</tp:taxon-status><xref ref-type="fig" rid="F3">Figure 3e–g</xref></tp:nomenclature><tp:treatment-sec sec-type="Holotype" id="SECID0E5RBK"><title>Holotype.</title><p>CHINA. Sichuan Province, Garzê Tibetan Autonomous Prefecture, Daocheng County, Yading National Nature Reserve, <named-content xmlns:xlink="http://www.w3.org/1999/xlink" content-type="dwc:verbatimCoordinates" xlink:type="simple"><named-content content-type="geo-json" specific-use="{&#34;type&#34;:&#34;Point&#34;,&#34;coordinates&#34;:[100.357222,28.418333]}" id="NCID0EHSBK" xlink:type="simple">28°25'6"N, 100°21'26"E</named-content></named-content>, alt. 3900 m, on the ground of mixed forest, 18 Aug 2016, J.P. Wang &amp; X.C. Wang 10706, <named-content xmlns:xlink="http://www.w3.org/1999/xlink" content-type="dwc:institutional_code" xlink:type="simple">HMAS</named-content> 254610.</p></tp:treatment-sec><tp:treatment-sec sec-type="etymology" id="SECID0ERSBK"><title>Etymology.</title><p>The species epithet refers to the type locality of the fungus.</p></tp:treatment-sec><tp:treatment-sec sec-type="description" id="SECID0EWSBK"><title>Description.</title><p>Apothecia stipitate, shallow-cupulate, margin entire and flattened when fresh, undulate, involute or revolute when dry, 5–6 cm diam. when fresh and 2.5–3.5 cm high when dry; hymenium yellowish-brown when fresh, nearly black when dry, receptacle surface buff to light brown when fresh, light brown to dark brown when dry, glabrous; stipe terete or flattened, buff to light brown, surface ribbed, 2.5–3 × 1.5–3 cm when fresh, 2–2.5 × 0.5–1.5 cm when dry, typically fluted with sharp-edged or rarely blunt ribs, ribs branching at the upper half of receptacle surface, reaching to the edge or ending 3–5 mm from the edge. Ectal excipulum of <italic>textura angularis</italic>, 100–180 µm thick, cells hyaline to light brown, outer cells 15–45 × 9–35 µm. Medullary excipulum of <italic>textura intricata</italic>, 300–500 µm thick, hyphae hyaline. Asci subcylindrical, tapering and with crozier at base, 8-spored, 225–325 × 13–18.5 µm. Paraphyses filiform with apical portion obviously swollen, septate, hyaline to light brown, 7–10.5 µm wide at apex and 3–4.5 µm below. Ascospores ellipsoidal, hyaline, smooth, uniguttulate, 15.5–18.5 × 10–12.5 µm, median 16.9 × 11.2 µm, Q = 1.3–1.7, median 1.48, n = 40.</p></tp:treatment-sec><tp:treatment-sec sec-type="notes" id="SECID0EATBK"><title>Notes.</title><p><italic><tp:taxon-name><tp:taxon-name-part taxon-name-part-type="genus" reg="Helvella">Helvella</tp:taxon-name-part> <tp:taxon-name-part taxon-name-part-type="species" reg="sichuanensis">sichuanensis</tp:taxon-name-part></tp:taxon-name></italic> belongs to Clade 3 (Figure <xref ref-type="fig" rid="F1">1</xref>). Its hymenium is nearly black when dry, which is similar to that of <italic><tp:taxon-name><tp:taxon-name-part taxon-name-part-type="genus" reg="Helvella">H.</tp:taxon-name-part> <tp:taxon-name-part taxon-name-part-type="species" reg="arctoalpina">arctoalpina</tp:taxon-name-part></tp:taxon-name></italic>, but different from those in <italic><tp:taxon-name><tp:taxon-name-part taxon-name-part-type="genus" reg="Helvella">H.</tp:taxon-name-part> <tp:taxon-name-part taxon-name-part-type="species" reg="acetabulum">acetabulum</tp:taxon-name-part></tp:taxon-name></italic> (brown when dry) and <italic><tp:taxon-name><tp:taxon-name-part taxon-name-part-type="genus" reg="Helvella">H.</tp:taxon-name-part> <tp:taxon-name-part taxon-name-part-type="species" reg="acetabuloides">acetabuloides</tp:taxon-name-part></tp:taxon-name></italic> (reddish-brown when dry). When fresh, the hymenium is yellowish-brown, while that of <italic><tp:taxon-name><tp:taxon-name-part taxon-name-part-type="genus" reg="Helvella">H.</tp:taxon-name-part> <tp:taxon-name-part taxon-name-part-type="species" reg="arctoalpina">arctoalpina</tp:taxon-name-part></tp:taxon-name></italic> is brown. Molecularly, it differs from <italic><tp:taxon-name><tp:taxon-name-part taxon-name-part-type="genus" reg="Helvella">H.</tp:taxon-name-part> <tp:taxon-name-part taxon-name-part-type="species" reg="acetabulum">acetabulum</tp:taxon-name-part></tp:taxon-name></italic> in 7 bp of Hsp90 (H410, epitype), 14 bp of ITS2 (<named-content xmlns:xlink="http://www.w3.org/1999/xlink" content-type="dwc:institutional_code" xlink:type="simple">HMAS</named-content> 243823), 17 bp of <abbrev xmlns:xlink="http://www.w3.org/1999/xlink" xlink:title="large subunit ribosomal DNA" id="ABBRID0ERVBK" xlink:type="simple">LSU</abbrev> (H133) and 15 bp of <abbrev xmlns:xlink="http://www.w3.org/1999/xlink" xlink:title="translation elongation factor 1-α" id="ABBRID0EVVBK" xlink:type="simple">TEF1</abbrev> (H133); from <italic><tp:taxon-name><tp:taxon-name-part taxon-name-part-type="genus" reg="Helvella">H.</tp:taxon-name-part> <tp:taxon-name-part taxon-name-part-type="species" reg="arctoalpina">arctoalpina</tp:taxon-name-part></tp:taxon-name></italic> in 1 bp of Hsp90 (H293, holotype), 25 bp of <abbrev xmlns:xlink="http://www.w3.org/1999/xlink" xlink:title="large subunit ribosomal DNA" id="ABBRID0EEWBK" xlink:type="simple">LSU</abbrev> (H033) and 11 bp of <abbrev xmlns:xlink="http://www.w3.org/1999/xlink" xlink:title="translation elongation factor 1-α" id="ABBRID0EIWBK" xlink:type="simple">TEF1</abbrev> (H033); and from <italic><tp:taxon-name><tp:taxon-name-part taxon-name-part-type="genus" reg="Helvella">H.</tp:taxon-name-part> <tp:taxon-name-part taxon-name-part-type="species" reg="costata">costata</tp:taxon-name-part></tp:taxon-name></italic> in 2 bp of Hsp90 and 13 bp of <abbrev xmlns:xlink="http://www.w3.org/1999/xlink" xlink:title="large subunit ribosomal DNA" id="ABBRID0EXWBK" xlink:type="simple">LSU</abbrev>. The sequence divergences between <italic><tp:taxon-name><tp:taxon-name-part taxon-name-part-type="genus" reg="Helvella">H.</tp:taxon-name-part> <tp:taxon-name-part taxon-name-part-type="species" reg="sichuanensis">sichuanensis</tp:taxon-name-part></tp:taxon-name></italic> and <italic><tp:taxon-name><tp:taxon-name-part taxon-name-part-type="genus" reg="Helvella">H.</tp:taxon-name-part> <tp:taxon-name-part taxon-name-part-type="species" reg="acetabuloides">acetabuloides</tp:taxon-name-part></tp:taxon-name></italic> are 1 bp of Hsp90, 20 bp of ITS2 and 12 bp of <abbrev xmlns:xlink="http://www.w3.org/1999/xlink" xlink:title="translation elongation factor 1-α" id="ABBRID0ERXBK" xlink:type="simple">TEF1</abbrev>.</p></tp:treatment-sec><tp:treatment-sec><!--Section generated to contain objects referenced in tp:taxon-treatment.--><fig id="F3" position="float" orientation="portrait"><object-id xmlns:xlink="http://www.w3.org/1999/xlink" content-type="doi" xlink:type="simple">10.3897/mycokeys.60.38186.figure3</object-id><object-id xmlns:xlink="http://www.w3.org/1999/xlink" content-type="arpha" xlink:type="simple">B4AF90B3-5DDA-50B1-91E1-3390E4D0CA58</object-id><label>Figure 3.</label><caption><p><bold>a–d</bold><italic><tp:taxon-name><tp:taxon-name-part taxon-name-part-type="genus" reg="Helvella">Helvella</tp:taxon-name-part> <tp:taxon-name-part taxon-name-part-type="species" reg="acetabuloides">acetabuloides</tp:taxon-name-part></tp:taxon-name></italic>: <bold>a</bold> mature apothecia when dry (CFSZ 2044) <bold>b</bold> asci (<named-content xmlns:xlink="http://www.w3.org/1999/xlink" content-type="dwc:institutional_code" xlink:type="simple">HMAS</named-content> 23842) <bold>c, d</bold> ascospores in ascus (c: CFSZ 2044, d: <named-content xmlns:xlink="http://www.w3.org/1999/xlink" content-type="dwc:institutional_code" xlink:type="simple">HMAS</named-content> 23842) <bold>e–g</bold><italic><tp:taxon-name><tp:taxon-name-part taxon-name-part-type="genus" reg="Helvella">Helvella</tp:taxon-name-part> <tp:taxon-name-part taxon-name-part-type="species" reg="sichuanensis">sichuanensis</tp:taxon-name-part></tp:taxon-name></italic> (<named-content xmlns:xlink="http://www.w3.org/1999/xlink" content-type="dwc:institutional_code" xlink:type="simple">HMAS</named-content> 254610): <bold>e</bold> mature apothecia when dry <bold>f</bold> mature apothecia when fresh <bold>g</bold> ascospores in asci <bold>h–k</bold><italic><tp:taxon-name><tp:taxon-name-part taxon-name-part-type="genus" reg="Helvella">Helvella</tp:taxon-name-part> <tp:taxon-name-part taxon-name-part-type="species" reg="tianshanensis">tianshanensis</tp:taxon-name-part></tp:taxon-name></italic> (<named-content xmlns:xlink="http://www.w3.org/1999/xlink" content-type="dwc:institutional_code" xlink:type="simple">HMAS</named-content> 86040): <bold>h, i</bold> Mature apothecium when dry <bold>j</bold> asci <bold>k</bold> ascospores in ascus. Scale bars: 1 cm (<bold>a, e</bold>); 0.75 cm (<bold>h, i</bold>); 50 μm (<bold>b, g, j</bold>); 20 μm (<bold>c, d, k</bold>).</p></caption><graphic xmlns:xlink="http://www.w3.org/1999/xlink" xlink:href="mycokeys-60-045-g003.jpg" position="float" orientation="portrait" xlink:type="simple" id="oo_352439.jpg"><uri content-type="original_file" xlink:type="simple">https://binary.pensoft.net/fig/352439</uri></graphic></fig><fig id="F1" position="float" orientation="portrait"><object-id xmlns:xlink="http://www.w3.org/1999/xlink" content-type="doi" xlink:type="simple">10.3897/mycokeys.60.38186.figure1</object-id><object-id xmlns:xlink="http://www.w3.org/1999/xlink" content-type="arpha" xlink:type="simple">721A53A0-30B8-53E0-91AA-3BA492D26CDB</object-id><label>Figure 1.</label><caption><p>Bayesian phylogenetic tree of <italic><tp:taxon-name><tp:taxon-name-part taxon-name-part-type="genus" reg="Helvella">Helvella</tp:taxon-name-part></tp:taxon-name></italic> and <italic><tp:taxon-name><tp:taxon-name-part taxon-name-part-type="genus" reg="Dissingia">Dissingia</tp:taxon-name-part></tp:taxon-name></italic> inferred from combined Hsp90, ITS2, <abbrev xmlns:xlink="http://www.w3.org/1999/xlink" xlink:title="large subunit ribosomal DNA" id="ABBRID0E4ZAK" xlink:type="simple">LSU</abbrev> and <abbrev xmlns:xlink="http://www.w3.org/1999/xlink" xlink:title="translation elongation factor 1-α" id="ABBRID0EB1AK" xlink:type="simple">TEF1</abbrev> dataset. Posterior probability values ≥ 0.90 (left) and bootstrap values ≥ 70% (right) are indicated at nodes.</p></caption><graphic xmlns:xlink="http://www.w3.org/1999/xlink" xlink:href="mycokeys-60-045-g001.jpg" position="float" orientation="portrait" xlink:type="simple" id="oo_352437.jpg"><uri content-type="original_file" xlink:type="simple">https://binary.pensoft.net/fig/352437</uri></graphic></fig></tp:treatment-sec></tp:taxon-treatment>
