# Supplementary material for: A four-locus phylogeny of rib-stiped cupulate species of Helvella (Helvellaceae, Pezizales) with discovery of three new species
Source: MycoKeys. 2019 Oct 31;60:45–67. doi: 10.3897/mycokeys.60.38186 (PMC6838221; doi:10.3897/mycokeys.60.38186)
Supplement: XML Treatment for Helvella calycina [file mycokeys.60.38186-treatment4.xml]

<!DOCTYPE tp:taxon-treatment
  PUBLIC "-//TaxonX//DTD Taxonomic Treatment Publishing DTD v0 20100105//EN" "tax-treatment-NSO.dtd">
<tp:taxon-treatment xmlns:tp="http://www.plazi.org/taxpub"><tp:treatment-meta><kwd-group><label>Taxon classification</label><kwd><named-content xmlns:xlink="http://www.w3.org/1999/xlink" content-type="kingdom">Fungi</named-content></kwd><kwd><named-content xmlns:xlink="http://www.w3.org/1999/xlink" content-type="order">Pezizales</named-content></kwd><kwd><named-content xmlns:xlink="http://www.w3.org/1999/xlink" content-type="family">Helvellaceae</named-content></kwd></kwd-group><mixed-citation publication-type="journal"><person-group><name><surname>Wang</surname><given-names>Xin-Cun</given-names></name><name><surname>Liu</surname><given-names>Tie-Zhi</given-names></name><name><surname>Chen</surname><given-names>Shuang-Lin</given-names></name><name><surname>Li</surname><given-names>Yi</given-names></name><name><surname>Zhuang</surname><given-names>Wen-Ying</given-names></name></person-group><article-title>A four-locus phylogeny of rib-stiped cupulate species of <italic><tp:taxon-name><tp:taxon-name-part taxon-name-part-type="genus" reg="Helvella">Helvella</tp:taxon-name-part></tp:taxon-name></italic> (<tp:taxon-name><tp:taxon-name-part taxon-name-part-type="family">Helvellaceae</tp:taxon-name-part></tp:taxon-name>, <tp:taxon-name><tp:taxon-name-part taxon-name-part-type="order">Pezizales</tp:taxon-name-part></tp:taxon-name>) with discovery of three new species</article-title><source>MycoKeys</source><day>31</day><month>10</month><year>2019</year><volume>60</volume><fpage>45</fpage><lpage>67</lpage><pub-id pub-id-type="doi">10.3897/mycokeys.60.38186</pub-id></mixed-citation></tp:treatment-meta><tp:nomenclature><tp:taxon-name><object-id xmlns:xlink="http://www.w3.org/1999/xlink" content-type="arpha" xlink:type="simple">FA734B9A-7D79-59C4-A722-A3FFE6D51D54</object-id>
              <tp:taxon-name-part taxon-name-part-type="genus" reg="Helvella">Helvella</tp:taxon-name-part>
              <tp:taxon-name-part taxon-name-part-type="species" reg="calycina">calycina</tp:taxon-name-part>
            </tp:taxon-name><tp:taxon-authority>Skrede, T.A. Carlsen &amp; T. Schumach., Persoonia 39: 221, 2017</tp:taxon-authority></tp:nomenclature><tp:treatment-sec sec-type="Specimen examined" id="SECID0E25BK"><title>Specimen examined.</title><p>CHINA. Inner Mongolia Autonomous Region, Xilingol League, Zhenglan Banner, Yihehaierhan Sumu, <named-content xmlns:xlink="http://www.w3.org/1999/xlink" content-type="dwc:verbatimCoordinates" xlink:type="simple"><named-content content-type="geo-json" specific-use="{&#34;type&#34;:&#34;Point&#34;,&#34;coordinates&#34;:[116.171389,42.385556]}" id="NCID0EE6BK" xlink:type="simple">42°23'8"N, 116°10'17"E</named-content></named-content>, 21 August 2005, on the ground, T.Z. Liu &amp; X.L. Bai, <named-content xmlns:xlink="http://www.w3.org/1999/xlink" content-type="dwc:institutional_code" xlink:type="simple">HMAS</named-content> 279704 (= CFSZ 2658).</p></tp:treatment-sec><tp:treatment-sec sec-type="notes" id="SECID0EO6BK"><title>Notes.</title><p><italic><tp:taxon-name><tp:taxon-name-part taxon-name-part-type="genus" reg="Helvella">Helvella</tp:taxon-name-part> <tp:taxon-name-part taxon-name-part-type="species" reg="calycina">calycina</tp:taxon-name-part></tp:taxon-name></italic> is a new record for China. It was known only from Norway and Denmark. The Chinese collection extends its distribution to Asia. The Chinese collection is identical with the epitype in <abbrev xmlns:xlink="http://www.w3.org/1999/xlink" xlink:title="translation elongation factor 1-α" id="ABBRID0E66BK" xlink:type="simple">TEF1</abbrev> but with 2 bp differences for Hsp90 and 1 bp for <abbrev xmlns:xlink="http://www.w3.org/1999/xlink" xlink:title="large subunit ribosomal DNA" id="ABBRID0EDACK" xlink:type="simple">LSU</abbrev>.</p></tp:treatment-sec></tp:taxon-treatment>
