# Supplementary material for: A four-locus phylogeny of rib-stiped cupulate species of Helvella (Helvellaceae, Pezizales) with discovery of three new species
Source: MycoKeys. 2019 Oct 31;60:45–67. doi: 10.3897/mycokeys.60.38186 (PMC6838221; doi:10.3897/mycokeys.60.38186)
Supplement: XML Treatment for Helvella taiyuanensis [file mycokeys.60.38186-treatment5.xml]

<!DOCTYPE tp:taxon-treatment
  PUBLIC "-//TaxonX//DTD Taxonomic Treatment Publishing DTD v0 20100105//EN" "tax-treatment-NSO.dtd">
<tp:taxon-treatment xmlns:tp="http://www.plazi.org/taxpub"><tp:treatment-meta><kwd-group><label>Taxon classification</label><kwd><named-content xmlns:xlink="http://www.w3.org/1999/xlink" content-type="kingdom">Fungi</named-content></kwd><kwd><named-content xmlns:xlink="http://www.w3.org/1999/xlink" content-type="order">Pezizales</named-content></kwd><kwd><named-content xmlns:xlink="http://www.w3.org/1999/xlink" content-type="family">Helvellaceae</named-content></kwd></kwd-group><mixed-citation publication-type="journal"><person-group><name><surname>Wang</surname><given-names>Xin-Cun</given-names></name><name><surname>Liu</surname><given-names>Tie-Zhi</given-names></name><name><surname>Chen</surname><given-names>Shuang-Lin</given-names></name><name><surname>Li</surname><given-names>Yi</given-names></name><name><surname>Zhuang</surname><given-names>Wen-Ying</given-names></name></person-group><article-title>A four-locus phylogeny of rib-stiped cupulate species of <italic><tp:taxon-name><tp:taxon-name-part taxon-name-part-type="genus" reg="Helvella">Helvella</tp:taxon-name-part></tp:taxon-name></italic> (<tp:taxon-name><tp:taxon-name-part taxon-name-part-type="family">Helvellaceae</tp:taxon-name-part></tp:taxon-name>, <tp:taxon-name><tp:taxon-name-part taxon-name-part-type="order">Pezizales</tp:taxon-name-part></tp:taxon-name>) with discovery of three new species</article-title><source>MycoKeys</source><day>31</day><month>10</month><year>2019</year><volume>60</volume><fpage>45</fpage><lpage>67</lpage><pub-id pub-id-type="doi">10.3897/mycokeys.60.38186</pub-id></mixed-citation></tp:treatment-meta><tp:nomenclature><tp:taxon-name><object-id xmlns:xlink="http://www.w3.org/1999/xlink" content-type="arpha" xlink:type="simple">72A5BD1B-AD94-5CBC-8462-2F9222C29E07</object-id>
              <tp:taxon-name-part taxon-name-part-type="genus" reg="Helvella">Helvella</tp:taxon-name-part>
              <tp:taxon-name-part taxon-name-part-type="species" reg="taiyuanensis">taiyuanensis</tp:taxon-name-part>
            </tp:taxon-name><tp:taxon-authority>B. Liu, Du &amp; J.Z. Cao, Acta Mycol. Sin. 4(4): 211, 1985</tp:taxon-authority><xref ref-type="fig" rid="F4">Figure 4</xref></tp:nomenclature><tp:treatment-sec sec-type="Neotype is designated here" id="SECID0EWBCK"><title>Neotype is designated here.</title><p>CHINA. Shanxi Province, Lvliang City, Jiaocheng County, Guandishan National Forest Park, <named-content xmlns:xlink="http://www.w3.org/1999/xlink" content-type="dwc:verbatimCoordinates" xlink:type="simple"><named-content content-type="geo-json" specific-use="{&#34;type&#34;:&#34;Point&#34;,&#34;coordinates&#34;:[111.594444,37.906944]}" id="NCID0E6BCK" xlink:type="simple">37°54'25"N, 111°35'40"E</named-content></named-content>, on the ground in mixed forest, 16 Jul 1987, Y.M. Li, <named-content xmlns:xlink="http://www.w3.org/1999/xlink" content-type="dwc:institutional_code" xlink:type="simple">HMAS</named-content> 85689 (= <named-content xmlns:xlink="http://www.w3.org/1999/xlink" content-type="dwc:institutional_code" xlink:type="simple">MHSU</named-content> 758).</p></tp:treatment-sec><tp:treatment-sec sec-type="material" id="SECID0EOCCK"><title>Additional specimens examined.</title><p>CHINA. Beijing City, Mentougou District, Xiaolongmen National Forest Park, <named-content xmlns:xlink="http://www.w3.org/1999/xlink" content-type="dwc:verbatimCoordinates" xlink:type="simple"><named-content content-type="geo-json" specific-use="{&#34;type&#34;:&#34;Point&#34;,&#34;coordinates&#34;:[115.445278,39.967222]}" id="NCID0EXCCK" xlink:type="simple">39°58'2"N, 115°26'43"E</named-content></named-content>, alt. 1100 m, on the ground in mixed forest, 4 Aug 2018, X.C. Wang et al. 11925, <named-content xmlns:xlink="http://www.w3.org/1999/xlink" content-type="dwc:institutional_code" xlink:type="simple">HMAS</named-content> 254611. Hubei Province, Yichang City, Xingshan County, Longmenhe National Forest Park, <named-content xmlns:xlink="http://www.w3.org/1999/xlink" content-type="dwc:verbatimCoordinates" xlink:type="simple"><named-content content-type="geo-json" specific-use="{&#34;type&#34;:&#34;Point&#34;,&#34;coordinates&#34;:[110.511111,31.353333]}" id="NCID0EEDCK" xlink:type="simple">31°21'12"N, 110°30'40"E</named-content></named-content>, on the ground, 23 Jul 2017, R. Wang &amp; X. Zhang 420526MF0679, MCCNNU 6499, <named-content xmlns:xlink="http://www.w3.org/1999/xlink" content-type="dwc:institutional_code" xlink:type="simple">HMAS</named-content> 279702. Yunnan Province, Diqing Tibetan Autonomous Prefecture, Dêqên County, Yunling Town, Meili Snow Mountain,<named-content xmlns:xlink="http://www.w3.org/1999/xlink" content-type="dwc:verbatimCoordinates" xlink:type="simple"><named-content content-type="geo-json" specific-use="{&#34;type&#34;:&#34;Point&#34;,&#34;coordinates&#34;:[98.796944,28.389722]}" id="NCID0ERDCK" xlink:type="simple"> 28°23'23"N, 98°47'49"E</named-content></named-content>, alt. 3150 m, on the ground, 12 Aug 2016, Y. Li 920, <named-content xmlns:xlink="http://www.w3.org/1999/xlink" content-type="dwc:institutional_code" xlink:type="simple">HMAS</named-content> 277500.</p></tp:treatment-sec><tp:treatment-sec sec-type="notes" id="SECID0E2DCK"><title>Notes.</title><p>This species was originally described, based on a single specimen collected by Y.M. Li from Taiyuan City, Shanxi Province in 1983 (Holotype: HBSU 2449, <xref ref-type="bibr" rid="B28">Liu et al. 1985</xref>). Unfortunately, the type specimen was destroyed by a fire in <named-content xmlns:xlink="http://www.w3.org/1999/xlink" content-type="dwc:institutional_code" xlink:type="simple">MHSU</named-content> in 1984 (<xref ref-type="bibr" rid="B5">Cao 1988</xref>, <xref ref-type="bibr" rid="B6">Cao et al. 1990</xref>). To protect fungal collections after the fire, the remaining specimens, deposited in <named-content xmlns:xlink="http://www.w3.org/1999/xlink" content-type="dwc:institutional_code" xlink:type="simple">MHSU</named-content>, were moved to <named-content xmlns:xlink="http://www.w3.org/1999/xlink" content-type="dwc:institutional_code" xlink:type="simple">HMAS</named-content>. The neotype specimen <named-content xmlns:xlink="http://www.w3.org/1999/xlink" content-type="dwc:institutional_code" xlink:type="simple">HMAS</named-content> 85689 was collected by the same collector as the type specimen of <italic><tp:taxon-name><tp:taxon-name-part taxon-name-part-type="genus" reg="Helvella">H.</tp:taxon-name-part> <tp:taxon-name-part taxon-name-part-type="species" reg="taiyuanensis">taiyuanensis</tp:taxon-name-part></tp:taxon-name></italic> and identified by one of the original authors J.Z. Cao (<xref ref-type="bibr" rid="B5">Cao 1988</xref>). Its detailed morphological characteristics are in accordance with the original description. We thus treat it as authentic material. As other specimens were neither cited in the protologue nor filed under this name, we thus designate <named-content xmlns:xlink="http://www.w3.org/1999/xlink" content-type="dwc:institutional_code" xlink:type="simple">HMAS</named-content> 85689 as the neotype specimen of <italic><tp:taxon-name><tp:taxon-name-part taxon-name-part-type="genus" reg="Helvella">H.</tp:taxon-name-part> <tp:taxon-name-part taxon-name-part-type="species" reg="taiyuanensis">taiyuanensis</tp:taxon-name-part></tp:taxon-name></italic>.</p><p><italic><tp:taxon-name><tp:taxon-name-part taxon-name-part-type="genus" reg="Helvella">Helvella</tp:taxon-name-part> <tp:taxon-name-part taxon-name-part-type="species" reg="taiyuanensis">taiyuanensis</tp:taxon-name-part></tp:taxon-name></italic> was once treated as a synonym of <italic><tp:taxon-name><tp:taxon-name-part taxon-name-part-type="genus" reg="Helvella">H.</tp:taxon-name-part> <tp:taxon-name-part taxon-name-part-type="species" reg="solitaria">solitaria</tp:taxon-name-part></tp:taxon-name></italic> sensu <xref ref-type="bibr" rid="B8">Dissing (1966)</xref>, based on morphological features (<xref ref-type="bibr" rid="B5">Cao 1988</xref>), but the molecular differences between them are clear in the multigene analysis (Figure <xref ref-type="fig" rid="F1">1</xref>). It should be a tenable species. The four specimens of the fungus examined are variable in colour of the hymenium and receptacle surface when dry or fresh, but stable in cupulate to saddle-shaped apothecia (Figure <xref ref-type="fig" rid="F4">4</xref>). Phylogenetic analyses indicate that they belong to the same species (Figures <xref ref-type="fig" rid="F1">1</xref>, <xref ref-type="fig" rid="F2">2</xref> and Suppl. material <xref ref-type="supplementary-material" rid="S1">1</xref>: S1–S4) although minor sequence divergences exist amongst collections. The maximum sequence divergences amongst collections are 1 bp in Hsp90, 6 bp in ITS2, 3 bp in <abbrev xmlns:xlink="http://www.w3.org/1999/xlink" xlink:title="large subunit ribosomal DNA" id="ABBRID0EUHCK" xlink:type="simple">LSU</abbrev> and 7 bp in <abbrev xmlns:xlink="http://www.w3.org/1999/xlink" xlink:title="translation elongation factor 1-α" id="ABBRID0EYHCK" xlink:type="simple">TEF1</abbrev>.</p><fig id="F4" position="float" orientation="portrait"><object-id xmlns:xlink="http://www.w3.org/1999/xlink" content-type="doi" xlink:type="simple">10.3897/mycokeys.60.38186.figure4</object-id><object-id xmlns:xlink="http://www.w3.org/1999/xlink" content-type="arpha" xlink:type="simple">845B4216-E3B1-53EE-A483-688B52710902</object-id><label>Figure 4.</label><caption><p><italic><tp:taxon-name><tp:taxon-name-part taxon-name-part-type="genus" reg="Helvella">Helvella</tp:taxon-name-part> <tp:taxon-name-part taxon-name-part-type="species" reg="taiyuanensis">taiyuanensis</tp:taxon-name-part></tp:taxon-name></italic><bold>a</bold> specimen sheet (<named-content xmlns:xlink="http://www.w3.org/1999/xlink" content-type="dwc:institutional_code" xlink:type="simple">HMAS</named-content> 85689) <bold>b</bold> mature apothecia when dry (<named-content xmlns:xlink="http://www.w3.org/1999/xlink" content-type="dwc:institutional_code" xlink:type="simple">HMAS</named-content> 85689) <bold>c</bold> mature apothecia when fresh (<named-content xmlns:xlink="http://www.w3.org/1999/xlink" content-type="dwc:institutional_code" xlink:type="simple">HMAS</named-content> 254611) <bold>d</bold> mature apothecia when fresh (<named-content xmlns:xlink="http://www.w3.org/1999/xlink" content-type="dwc:institutional_code" xlink:type="simple">HMAS</named-content> 277500) <bold>e</bold> mature apothecium when fresh (<named-content xmlns:xlink="http://www.w3.org/1999/xlink" content-type="dwc:institutional_code" xlink:type="simple">HMAS</named-content> 279702) <bold>f–h</bold> ascospores in ascus (<bold>f, g</bold>: <named-content xmlns:xlink="http://www.w3.org/1999/xlink" content-type="dwc:institutional_code" xlink:type="simple">HMAS</named-content> 85689, <bold>h</bold>: <named-content xmlns:xlink="http://www.w3.org/1999/xlink" content-type="dwc:institutional_code" xlink:type="simple">HMAS</named-content> 254611). Scale bars: 0.8 cm (<bold>b, d</bold>); 2 cm (<bold>c</bold>); 20 μm (<bold>f</bold>), applies to <bold>g, h</bold>.</p></caption><graphic xmlns:xlink="http://www.w3.org/1999/xlink" xlink:href="mycokeys-60-045-g004.jpg" position="float" orientation="portrait" xlink:type="simple" id="oo_352440.jpg"><uri content-type="original_file" xlink:type="simple">https://binary.pensoft.net/fig/352440</uri></graphic></fig></tp:treatment-sec><tp:treatment-sec><!--Section generated to contain objects referenced in tp:taxon-treatment.--><fig id="F1" position="float" orientation="portrait"><object-id xmlns:xlink="http://www.w3.org/1999/xlink" content-type="doi" xlink:type="simple">10.3897/mycokeys.60.38186.figure1</object-id><object-id xmlns:xlink="http://www.w3.org/1999/xlink" content-type="arpha" xlink:type="simple">721A53A0-30B8-53E0-91AA-3BA492D26CDB</object-id><label>Figure 1.</label><caption><p>Bayesian phylogenetic tree of <italic><tp:taxon-name><tp:taxon-name-part taxon-name-part-type="genus" reg="Helvella">Helvella</tp:taxon-name-part></tp:taxon-name></italic> and <italic><tp:taxon-name><tp:taxon-name-part taxon-name-part-type="genus" reg="Dissingia">Dissingia</tp:taxon-name-part></tp:taxon-name></italic> inferred from combined Hsp90, ITS2, <abbrev xmlns:xlink="http://www.w3.org/1999/xlink" xlink:title="large subunit ribosomal DNA" id="ABBRID0E4ZAK" xlink:type="simple">LSU</abbrev> and <abbrev xmlns:xlink="http://www.w3.org/1999/xlink" xlink:title="translation elongation factor 1-α" id="ABBRID0EB1AK" xlink:type="simple">TEF1</abbrev> dataset. Posterior probability values ≥ 0.90 (left) and bootstrap values ≥ 70% (right) are indicated at nodes.</p></caption><graphic xmlns:xlink="http://www.w3.org/1999/xlink" xlink:href="mycokeys-60-045-g001.jpg" position="float" orientation="portrait" xlink:type="simple" id="oo_352437.jpg"><uri content-type="original_file" xlink:type="simple">https://binary.pensoft.net/fig/352437</uri></graphic></fig><fig id="F2" position="float" orientation="portrait"><object-id xmlns:xlink="http://www.w3.org/1999/xlink" content-type="doi" xlink:type="simple">10.3897/mycokeys.60.38186.figure2</object-id><object-id xmlns:xlink="http://www.w3.org/1999/xlink" content-type="arpha" xlink:type="simple">9EDBB766-DDF5-5E4D-9CB7-F5BFD35EBCCF</object-id><label>Figure 2.</label><caption><p>Maximum likelihood phylogeny of <tp:taxon-name><tp:taxon-name-part taxon-name-part-type="family">Helvellaceae</tp:taxon-name-part></tp:taxon-name> inferred from combined <abbrev xmlns:xlink="http://www.w3.org/1999/xlink" xlink:title="large subunit ribosomal DNA" id="ABBRID0EK4AK" xlink:type="simple">LSU</abbrev> and <abbrev xmlns:xlink="http://www.w3.org/1999/xlink" xlink:title="translation elongation factor 1-α" id="ABBRID0EO4AK" xlink:type="simple">TEF1</abbrev> dataset. Bootstrap values ≥ 50% are indicated at nodes.</p></caption><graphic xmlns:xlink="http://www.w3.org/1999/xlink" xlink:href="mycokeys-60-045-g002.jpg" position="float" orientation="portrait" xlink:type="simple" id="oo_352438.jpg"><uri content-type="original_file" xlink:type="simple">https://binary.pensoft.net/fig/352438</uri></graphic></fig><supplementary-material xmlns:xlink="http://www.w3.org/1999/xlink" id="S1" position="float" orientation="portrait" xlink:type="simple"><object-id content-type="doi" xlink:type="simple">10.3897/mycokeys.60.38186.suppl1</object-id><object-id content-type="arpha" xlink:type="simple">0A870A11-9875-581A-A66A-F9CF82AF59D4</object-id><label>Supplementary material 1</label><p>Figures S1–S4</p><p>Data type: phylogenetic data</p><p>Explanation note: <bold>Figure S1.</bold> Maximum-likelihood phylogenetic tree of <italic><tp:taxon-name><tp:taxon-name-part taxon-name-part-type="genus" reg="Helvella">Helvella</tp:taxon-name-part></tp:taxon-name></italic> and its allies inferred from Hsp90 dataset. Bootstrap values ≥ 50% are indicated at nodes. <bold>Figure S2.</bold> Maximum-likelihood phylogenetic tree of <italic><tp:taxon-name><tp:taxon-name-part taxon-name-part-type="genus" reg="Helvella">Helvella</tp:taxon-name-part></tp:taxon-name></italic> and its allies inferred from ITS2 dataset. Bootstrap values ≥ 50% are indicated at nodes. <bold>Figure S3.</bold> Maximum-likelihood phylogenetic tree of <italic><tp:taxon-name><tp:taxon-name-part taxon-name-part-type="genus" reg="Helvella">Helvella</tp:taxon-name-part></tp:taxon-name></italic> and its allies inferred from <abbrev xlink:title="large subunit ribosomal DNA" id="ABBRID0EUEHK" xlink:type="simple">LSU</abbrev> dataset. Bootstrap values ≥ 50% are indicated at nodes. <bold>Figure S4.</bold> Maximum-likelihood phylogenetic tree of <italic><tp:taxon-name><tp:taxon-name-part taxon-name-part-type="genus" reg="Helvella">Helvella</tp:taxon-name-part></tp:taxon-name></italic> and its allies inferred from <abbrev xlink:title="translation elongation factor 1-α" id="ABBRID0EGFHK" xlink:type="simple">TEF1</abbrev> dataset. Bootstrap values ≥ 50% are indicated at nodes.</p><media xlink:href="mycokeys-60-045-s001.pdf" mimetype="application" mime-subtype="pdf" position="float" orientation="portrait" xlink:type="simple" id="oo_352441.pdf"><uri content-type="original_file" xlink:type="simple">https://binary.pensoft.net/file/352441</uri></media><permissions><license xlink:type="simple"><license-p>This dataset is made available under the Open Database License (http://opendatacommons.org/licenses/odbl/1.0/). The Open Database License (ODbL) is a license agreement intended to allow users to freely share, modify, and use this Dataset while maintaining this same freedom for others, provided that the original source and author(s) are credited.</license-p></license></permissions><attrib specific-use="authors">Xin-Cun Wang, Tie-Zhi Liu, Shuang-Lin Chen, Yi Li, Wen-Ying Zhuang</attrib></supplementary-material></tp:treatment-sec><ref-list><ref id="B28"><mixed-citation xmlns:xlink="http://www.w3.org/1999/xlink" xlink:type="simple"><person-group><name name-style="western"><surname>Liu</surname><given-names>B</given-names></name><name name-style="western"><surname>Du</surname><given-names>F</given-names></name><name name-style="western"><surname>Cao</surname><given-names>JZ</given-names></name></person-group> (<year>1985</year>) <article-title>New species and new combination of the genus <italic><tp:taxon-name><tp:taxon-name-part taxon-name-part-type="genus">Helvella</tp:taxon-name-part></tp:taxon-name></italic>.</article-title><source>Acta Mycologica Sinica</source><volume>4</volume>: <fpage>208</fpage>–<lpage>217</lpage>.</mixed-citation></ref><ref id="B5"><mixed-citation xmlns:xlink="http://www.w3.org/1999/xlink" xlink:type="simple"><person-group><name name-style="western"><surname>Cao</surname><given-names>JZ</given-names></name></person-group> (<year>1988</year>) The genus <italic><tp:taxon-name><tp:taxon-name-part taxon-name-part-type="genus">Helvella</tp:taxon-name-part></tp:taxon-name></italic> in China. MSc Thesis, Shanxi University, China.</mixed-citation></ref><ref id="B6"><mixed-citation xmlns:xlink="http://www.w3.org/1999/xlink" xlink:type="simple"><person-group><name name-style="western"><surname>Cao</surname><given-names>JZ</given-names></name><name name-style="western"><surname>Fan</surname><given-names>L</given-names></name><name name-style="western"><surname>Liu</surname><given-names>B</given-names></name></person-group> (<year>1990</year>) <article-title>Some new species and new records of the genus <italic><tp:taxon-name><tp:taxon-name-part taxon-name-part-type="genus">Helvella</tp:taxon-name-part></tp:taxon-name></italic> from China II.</article-title><source>Acta Mycologica Sinica</source><volume>9</volume>: <fpage>184</fpage>–<lpage>190</lpage>.</mixed-citation></ref><ref id="B8"><mixed-citation xmlns:xlink="http://www.w3.org/1999/xlink" xlink:type="simple"><person-group><name name-style="western"><surname>Dissing</surname><given-names>H</given-names></name></person-group> (<year>1966</year>) <article-title>The genus <italic><tp:taxon-name><tp:taxon-name-part taxon-name-part-type="genus">Helvella</tp:taxon-name-part></tp:taxon-name></italic> in Europe, with special emphasis on the species found in Norden.</article-title><source>Dansk Botanisk Arkiv</source><volume>25</volume>: <fpage>1</fpage>–<lpage>172</lpage>.</mixed-citation></ref></ref-list></tp:taxon-treatment>
